# Supplementary material for: Genome-wide transcription factor binding site/promoter databases for the analysis of gene sets and co-occurrence of transcription factor binding motifs
Source: BMC Genomics. 2010 Mar 1;11:145. doi: 10.1186/1471-2164-11-145 (PMC2841680; doi:10.1186/1471-2164-11-145)
Supplement: Additional file 6 — Table S1. GO category analysis of TFBS cluster gene signatures obtained after hierarchical cluster analysis using the -1500,+500 portions of the promoters. Bonferroni corrected EASE scores < 0.05 considered significant. [file 1471-2164-11-145-S6.XLS]

## Sheet: Blad1
Supplementary Table 1. GO catagory analysis of TFBS cluster gene signatures.
Signature	Gene Category	EASE score
CREB_VJUN	nucleobase\, nucleoside\, nucleotide and nucleic acid metabolism	6.03e-12
	RNA processing	6e-08
	RNA metabolism	9.38e-08
	metabolism	1.15e-06
	transcription	2.25e-06
	regulation of transcription	2.75e-06
CREL_NFKB	immune response	2.06e-07
	defense response	1.24e-06
	response to biotic stimulus	1.9e-06
HMGIY_STAT	ns	ns
IK1_RBPJK	nucleobase\, nucleoside\, nucleotide and nucleic acid metabolism	8.57e-06
ETS_TEL2	ns	ns
CETS_E2F4	nucleobase\, nucleoside\, nucleotide and nucleic acid metabolism	4.13e-20
	metabolism	6.18e-17
	cell cycle	6.41e-13
	DNA metabolism	3.26e-12
	mitotic cell cycle	2.19e-08
	DNA replication and chromosome cycle	3.26e-08
	RNA processing	1.97e-07
	cell proliferation	4.53e-07
	RNA metabolism	6.95e-07
	S phase of mitotic cell cycle	9.02e-07
	DNA dependent DNA replication	1.81e-06
	DNA replication	1.86e-06
	DNA repair	2.12e-06
	RNA splicing	2.67e-06
	transcription\, DNA-dependent	3.09e-06
	response to DNA damage stimulus	3.89e-06
	transcription	4.16e-06
	regulation of transcription\, DNA-dependent	4.37e-06
	mRNA processing	4.38e-06
NGFC_EGR	ns	ns
HELIOSA_GLI	intracellular signaling cascade	1.21e-06
	cell communication	2.71e-06
	cellular process	4.5e-05
LBP1_HEB	ns	ns
AML	response to biotic stimulus	3.85e-10
	defense response	1.04e-09
	immune response	2.65e-09
	response to external stimulus	4.07e-09
	response to chemical substance	2.81e-06
	response to pest/pathogen/parasite	4.63e-06
	response to wounding	2.84e-05
PITX2_AP2	protein metabolism	3.07e-05
AREB6_E12	ns	ns
MYC	ns	ns
GC_WHN	regulation of transcription	3.67e-16
	regulation of transcription\, DNA-dependent	3.96e-16
	transcription	5.52e-15
	transcription\, DNA-dependent	6.23e-15
	nucleobase\, nucleoside\, nucleotide and nucleic acid metabolism	1.15e-09
	intracellular signaling cascade	7.91e-08
	Wnt receptor signaling pathway	7.4e-07
	signal transduction	3.85e-06
	small GTPase mediated signal transduction	2.22e-05
MAZR_IK	regulation of transcription\, DNA-dependent	7.14e-29
	regulation of transcription	2.01e-28
	transcription\, DNA-dependent	9.18e-28
	transcription	1.56e-26
	development	3.88e-17
	morphogenesis	1.04e-15
	organogenesis	2.89e-14
	neurogenesis	3.67e-14
	nucleobase\, nucleoside\, nucleotide and nucleic acid metabolism	1.39e-12
	transcription from Pol II promoter	1.17e-08
	cell communication	9.8e-08
	cellular process	1.84e-07
	signal transduction	8.71e-07
	regulation of transcription from Pol II promoter	4e-06
	metal ion transport	4.83e-06
	chromatin modification	1.08e-05
	Wnt receptor signaling pathway	1.54e-05
	potassium ion transport	2.94e-05
TEF1_BACH	response to external stimulus	4.19e-16
	defense response	1.29e-12
	response to biotic stimulus	8.68e-11
	G-protein coupled receptor protein signaling pathway	2.84e-10
	response to abiotic stimulus	9.42e-09
	olfaction	9.8e-09
	perception of chemical substance	2.19e-08
	chemosensory perception	2.19e-08
	immune response	5.64e-08
	cell surface receptor linked signal transduction	2.11e-06
	response to pest/pathogen/parasite	3.04e-06
	perception of abiotic stimulus	1.44e-05
	perception of external stimulus	2.5e-05
	homophilic cell adhesion	2.73e-05
DBP_GATA	response to external stimulus	1.14e-18
	G-protein coupled receptor protein signaling pathway	1.96e-15
	response to abiotic stimulus	5.33e-13
	perception of chemical substance	6.04e-12
	chemosensory perception	6.04e-12
	cell surface receptor linked signal transduction	2.68e-11
	defense response	3.52e-10
	olfaction	3.81e-10
	response to biotic stimulus	1.92e-09
	perception of abiotic stimulus	2.31e-09
	perception of external stimulus	2.84e-09
	sensory perception	8.16e-09
	cell communication	8.82e-09
	homophilic cell adhesion	4.01e-08
	immune response	2.32e-07
	cell-cell adhesion	6.99e-07
	regulation of synapse	9.28e-06
	synapse organization and biogenesis	4.57e-05
	synaptogenesis	4.57e-05
FREAC_HFH	response to external stimulus	5.39e-07
	chemosensory perception	3.78e-06
	perception of chemical substance	3.78e-06
	olfaction	3.91e-05
