# Supplementary material for: Genome-wide transcription factor binding site/promoter databases for the analysis of gene sets and co-occurrence of transcription factor binding motifs
Source: BMC Genomics. 2010 Mar 1;11:145. doi: 10.1186/1471-2164-11-145 (PMC2841680; doi:10.1186/1471-2164-11-145)
Supplement: Additional file 8 — Table S2. GO catagory analysis of TFBS cluster gene signatures obtained after hierarchical cluster analysis using the -5000,+1000 portions of the promoters and phylogenic foot printing. Bonferroni corrected EASE scores < 0.05 considered significant. [file 1471-2164-11-145-S8.XLS]

## Sheet: Blad1
Supplementary Table 2. GO catagory analysis of TFBS cluster gene signatures.
Signature	Gene Category	EASE score
GC_E2F_sig	regulation of transcription	1.61e-38
	regulation of transcription\, DNA-dependent	5.19e-38
	transcription	1.25e-35
	transcription\, DNA-dependent	3.04e-35
	development	6.19e-19
	nucleobase\, nucleoside\, nucleotide and nucleic acid metabolism	1.66e-17
	morphogenesis	3.39e-13
	organogenesis	3.4e-11
	neurogenesis	3.23e-10
	pattern specification	1.27e-08
	potassium ion transport	7.49e-06
E2F_Sig	regulation of transcription	7.35e-18
	regulation of transcription\, DNA-dependent	1.12e-17
	transcription	1.23e-16
	nucleobase\, nucleoside\, nucleotide and nucleic acid metabolism	1.82e-16
	transcription\, DNA-dependent	2.09e-16
	neurogenesis	6.63e-09
	development	1.23e-07
	morphogenesis	1.39e-06
	mitotic cell cycle	5.01e-06
	organogenesis	5.09e-06
	central nervous system development	1.28e-05
	cell cycle	2.9e-05
LBP1_HEB_Sig	development	5.47e-08
	organogenesis	1.97e-07
	morphogenesis	2.22e-07
	potassium ion transport	7.03e-06
	monovalent inorganic cation transport	5.3e-05
MUSCLE_CACD_Sig	development	1.43e-14
	regulation of transcription\, DNA-dependent	3.93e-12
	regulation of transcription	5.1e-12
	transcription	7.97e-11
	morphogenesis	1.01e-10
	transcription\, DNA-dependent	2.53e-10
	organogenesis	3.4e-10
	neurogenesis	2.88e-08
	pattern specification	3.81e-07
	nucleobase\, nucleoside\, nucleotide and nucleic acid metabolism	4.53e-05
CKROX_ZNF219_Sig	regulation of transcription\, DNA-dependent	6.36e-24
	regulation of transcription	2.94e-23
	transcription\, DNA-dependent	1.48e-21
	transcription	1.37e-20
	development	6.49e-18
	morphogenesis	4.71e-12
	pattern specification	7.61e-12
	organogenesis	1.57e-11
	neurogenesis	7.71e-10
	nucleobase\, nucleoside\, nucleotide and nucleic acid metabolism	1.19e-08
	histogenesis and organogenesis	2.34e-07
	potassium ion transport	1.07e-06
IK2_MYOD_Sig	regulation of transcription\, DNA-dependent	1.12e-06
	regulation of transcription	1.87e-06
	transcription\, DNA-dependent	1.1e-05
	transcription	3.26e-05
MYC_Sig	regulation of transcription\, DNA-dependent	7.73e-06
	regulation of transcription	1.92e-05
	pattern specification	3.66e-05
CREB_VJUN_Sig	transcription	1.28e-16
	regulation of transcription\, DNA-dependent	9.99e-16
	regulation of transcription	2.74e-15
	transcription\, DNA-dependent	2.79e-15
	nucleobase\, nucleoside\, nucleotide and nucleic acid metabolism	8.54e-14
	metabolism	1.95e-05
	metabolism	1.36e-06
PITX_EN1_Sig	protein biosynthesis	1.37e-06
	RNA processing	2.75e-06
	RNA metabolism	4.97e-06
	mRNA processing	1.36e-05
	mRNA metabolism	1.77e-05
	nucleobase\, nucleoside\, nucleotide and nucleic acid metabolism	5.07e-05
NGIC_EGR_Sig	ns	ns
CDP_Sig	ns	ns
HSF2_MEF2_Sig	development	6.34e-11
	morphogenesis	4.73e-10
	organogenesis	1.08e-08
	cell adhesion	3.71e-08
	regulation of transcription	7.94e-07
	regulation of transcription\, DNA-dependent	1.15e-06
	transcription	3.18e-06
	transcription\, DNA-dependent	1.26e-05
	cell communication	1.39e-05
	pattern specification	1.54e-05
	homophilic cell adhesion	1.61e-05
	neurogenesis	1.84e-05
	cell-cell adhesion	0.000499
AML_Sig	development	8.19e-05
GABP_TEL2_Sig	transcription\, DNA-dependent	2.68e-06
	regulation of transcription\, DNA-dependent	2.82e-06
	regulation of transcription	7.43e-06
	transcription	8.91e-06
	pattern specification	4.29e-05
CETS_NRF2_Sig	nucleobase\, nucleoside\, nucleotide and nucleic acid metabolism	6.7e-11
	transcription	5.81e-09
	transcription\, DNA-dependent	7.89e-09
	regulation of transcription\, DNA-dependent	5.26e-08
	regulation of transcription	8.97e-08
	metabolism	1.01e-07
	intracellular transport	1.69e-05
	protein biosynthesis	4.25e-05
ZTA_BACH_Sig	ns	ns
TAL_Sig	ns	ns
CREL_NFKB_Sig	development	2.77e-08
	organogenesis	1.1e-07
	morphogenesis	1.22e-07
	neurogenesis	4.61e-07
	regulation of transcription\, DNA-dependent	4.91e-05
XBP1_HTF_Sig	regulation of transcription\, DNA-dependent	5.72e-09
	transcription	8.75e-09
	regulation of transcription	1.95e-08
	transcription\, DNA-dependent	5.48e-08
	nucleobase\, nucleoside\, nucleotide and nucleic acid metabolism	2.15e-07
ER_ERR1_Sig	ns	ns
RORA_Sig	ns	ns
ZIC_GLI_Sig	neurogenesis	7.55e-08
	organogenesis	1.58e-07
	morphogenesis	3.5e-07
	development	9.35e-07
NFY_RFX_Sig	transcription	3.77e-23
	regulation of transcription	8.84e-23
	regulation of transcription\, DNA-dependent	1.2e-22
	transcription\, DNA-dependent	4.32e-21
	nucleobase\, nucleoside\, nucleotide and nucleic acid metabolism	3.05e-14
	development	4.15e-13
	morphogenesis	7.81e-13
	pattern specification	1e-11
	organogenesis	1.04e-11
	skeletal development	1.37e-06
	neurogenesis	9.33e-06
	transcription from Pol II promoter	2.09e-05
SF1_TCF4_Sig	development	1.48e-21
	regulation of transcription	4.3e-20
	regulation of transcription\, DNA-dependent	1.39e-19
	morphogenesis	4.21e-19
	transcription	5.07e-19
	transcription\, DNA-dependent	3.64e-18
	organogenesis	8.24e-17
	pattern specification	9.77e-13
	nucleobase\, nucleoside\, nucleotide and nucleic acid metabolism	1.57e-11
	neurogenesis	3.25e-10
	histogenesis and organogenesis	1.35e-05
	skeletal development	4.17e-05
CHOP_HNF3B_Sig	development	2.04e-17
	morphogenesis	9.2e-15
	organogenesis	5.1e-14
	regulation of transcription	1.04e-13
	regulation of transcription\, DNA-dependent	6.03e-13
	transcription	4.59e-12
	transcription\, DNA-dependent	2.58e-11
	pattern specification	1.3e-10
	cell adhesion	1.32e-07
	neurogenesis	3.62e-07
FOXO3_HFH4_Sig	development	1.7e-15
	morphogenesis	1.66e-10
	regulation of transcription\, DNA-dependent	2.85e-09
	regulation of transcription	3.34e-09
	organogenesis	8.94e-09
	transcription\, DNA-dependent	5.45e-08
	transcription	8.82e-08
