# Supplementary material for: Genome-wide transcription factor binding site/promoter databases for the analysis of gene sets and co-occurrence of transcription factor binding motifs
Source: BMC Genomics. 2010 Mar 1;11:145. doi: 10.1186/1471-2164-11-145 (PMC2841680; doi:10.1186/1471-2164-11-145)
Supplement: Additional file 9 — Table S3. List of all 58 TFBS clusters formed after QT-clust analysis. [file 1471-2164-11-145-S9.XLS]

## Sheet: Blad1
Supplementary Table 3. All 58 TFBS clusters formed after QT-clust analysis.
QTCluster_1		NKX62	OG2	FOXO4	FOXO1	BCL6	SOX10	STAT5A	S8	SRY	PAX2	STAT4	CDXA	TBP
QTCluster_2		USF	CLOCKBMAL	HIF1	NMYC	ARNT	USF2	MYCMAX	MAX	MYC	EBOX
QTCluster_3		GC	ETF	AP2GAMMA	MOVOB	AP2	LRF	CHCH	SP1	AP2ALPHA
QTCluster_4		CKROX	SPZ1	WT1	MZF1	MAZ	TFIII	IK
QTCluster_5		CREB	ATF	CREBP1CJUN	ATF4	ATF3	CREBP1
QTCluster_6		LMO2COM	AREB6	E47	E2A	MYOD	E12
QTCluster_7		HNF3ALPHA	FOXJ2	FOXO3A	HNF3B	HFH3	HNF3
QTCluster_8		GATA	GATA6	GATA3	GATA2	GATA1	RUSH1A
QTCluster_9		LBP1	AP4	TAL1	MYOGENIN	HEB
QTCluster_10		AML	COREBINDINGFACTOR	PEBP	OSF2	AML1
QTCluster_11		HELIOSA	ETS	IK1	STAT3
QTCluster_12		CETS1P54	SAP1A	ELK1	NRF2
QTCluster_13		CACBINDINGPROTEIN	CACD	PAX4	SREBP1
QTCluster_14		NGFIC	EGR3	EGR2	EGR1
QTCluster_15		PITX2	EN1	OTX	CRX
QTCluster_16		HMGIY	STAT6	STAT1	NFAT
QTCluster_17		FREAC2	XFD2	HFH8	HFH1
QTCluster_18		TAL1BETAE47	TAL1BETAITF2	TAL1ALPHAE47
QTCluster_19		ER	RORA1	ERR1
QTCluster_20		CLOX	CDPCR1	CDPCR3HD
QTCluster_21		FREAC7	TATA	LPOLYA
QTCluster_22		E2F1DP2	E2F1DP1	E2F4DP2
QTCluster_23		CEBPDELTA	CEBPB	CEBPA
QTCluster_24		AHRARNT	AHR	AHRHIF
QTCluster_25		LEF1TCF1	TCF4	LEF1
QTCluster_26		ETS2	ETS1	NERF
QTCluster_27		ZF5	E2F	KROX
QTCluster_28		SOX17	SOX9	SOX5
QTCluster_29		HIC1	KID3	HNF4
QTCluster_30		ZTA	BACH2	BACH1
QTCluster_31		XBP1	HTF
QTCluster_32		SMAD	HAND1E47
QTCluster_33		TEF1	GEN
QTCluster_34		GR	PR
QTCluster_35		CREL	NFKAPPAB65
QTCluster_36		TBX5	DELTAEF1
QTCluster_37		MAZR	ZNF219
QTCluster_38		ZIC3	ZIC1
QTCluster_39		GABP	CETS168
QTCluster_40		TCF11	MEIS1
QTCluster_41		SF1	LRH1
QTCluster_42		COUP	PPAR
QTCluster_43		NKX32	NKX25
QTCluster_44		OCT_one	OCT
QTCluster_45		ISRE	ICSBP
QTCluster_46		STRA13	DEC
QTCluster_47		AP1	MAF
QTCluster_48		PU1	PEA3
QTCluster_49		RFX	RFX1
QTCluster_50		CAP	MYB
QTCluster_51		NFY	CAAT
QTCluster_52		PBX1	GFI1
QTCluster_53		E2F1	E2F1DP1RB
QTCluster_54		IK2	LYF1
QTCluster_55		CMAF	LMAF
QTCluster_56		RSRFC4	MEF2
QTCluster_57		HSF2	HSF1
QTCluster_58		FOXD3	FOX
